# Supplementary material for: A defined synthetic algal medium enables lettuce-free culturing of unfed Paramecium bursaria while preserving host-associated microbiome composition
Source: Front Microbiol. 2026 May 1;17:1821058. doi: 10.3389/fmicb.2026.1821058 (PMC13175966; doi:10.3389/fmicb.2026.1821058)
Supplement: Supplementary file 2 [file Table_1.xlsx]

## Sheet: Table S1
Supplementary Table S1. Number of reads of representative rbcL gene sequences detected from the unfed P.bursaria strain and NIES and their homology analysis
Strain	Unfed	Unfed	Unfed	Unfed	Unfed	Unfed	NIES	NIES	NIES	NIES	NIES	NIES
Culture medium	Lettuce	Lettuce	Lettuce	AF6	AF6	AF6	Lettuce	Lettuce	Lettuce	AF6	AF6	AF6
Replicate No.	#1	#2	#3	#1	#2	#3	#1	#2	#3	#1	#2	#3
#ASV_ID													Target	Identity	Alignment length	Mismatch	Gap	Start query	End query	Strat target	End target	E-value	Bit score
ASV_001	40606	37786	42822	37656	33600	32765	41911	41574	40376	40269	31733	39275	KJ718922.1_Chlorella_variabilis_isolate_NC64A_chloroplast,_complete_genome	100	421	0	0	1	421	105694	105274	0	778
ASV_002	0	0	0	0	0	0	38	30	88	0	0	29	AP024238.1_Rhodoferax_sp._MIZ03_DNA,_complete_genome	88.298	376	44	0	1	376	3522208	3521833	4.54e-122	451
ASV_003	0	0	0	92	0	0	0	0	0	0	0	0	KJ718922.1_Chlorella_variabilis_isolate_NC64A_chloroplast,_complete_genome	99.762	421	1	0	1	421	105694	105274	0	773
ASV_004	0	0	0	0	79	0	0	0	0	0	0	0	KJ718922.1_Chlorella_variabilis_isolate_NC64A_chloroplast,_complete_genome	99.525	421	2	0	1	421	105694	105274	0	767
ASV_005	0	0	0	28	43	3	0	0	0	0	0	0	CP114201.1_Delftia_acidovorans_strain_BIM_B-1761_chromosome,_complete_genome	100	315	0	0	1	315	4400517	4400831	1.27e-161	582
ASV_006	8	23	12	0	0	0	0	0	0	0	0	0	Nohit
ASV_007	8	15	19	0	0	0	0	0	0	0	0	0	Nohit
ASV_008	0	0	0	0	0	32	0	0	0	0	0	0	CP075528.1_MAG:_Enhydrobacter_sp._isolate_TGS_PRO10_chromosome	83.585	463	68	8	4	462	2699349	2698891	9.59e-115	427
ASV_009	0	0	0	0	0	0	0	0	2	0	6	23	XM_005849447.1_Chlorella_variabilis_hypothetical_protein_(CHLNCDRAFT_30336)_mRNA,_complete_cds	100	198	0	0	26	223	440	637	1.63e-96	366
ASV_010	0	0	0	0	0	0	0	0	0	0	0	29	KJ718922.1_Chlorella_variabilis_isolate_NC64A_chloroplast,_complete_genome	99.525	421	2	0	1	421	105694	105274	0	767
ASV_011	0	0	27	0	0	0	0	0	0	0	0	0	Nohit
ASV_012	0	0	0	0	0	0	0	0	0	0	0	26	KJ718922.1_Chlorella_variabilis_isolate_NC64A_chloroplast,_complete_genome	99.525	421	2	0	1	421	105694	105274	0	767
ASV_013	0	0	0	0	0	0	0	0	0	0	0	25	KJ718922.1_Chlorella_variabilis_isolate_NC64A_chloroplast,_complete_genome	99.519	416	2	0	6	421	105689	105274	0	758
ASV_014	0	0	0	0	0	0	0	0	0	0	0	23	CP001312.1_Rhodobacter_capsulatus_SB_1003,_complete_genome	89.13	368	36	4	13	378	844276	843911	3.53e-123	455
ASV_015	0	0	0	0	0	0	0	0	0	22	0	0	KJ718922.1_Chlorella_variabilis_isolate_NC64A_chloroplast,_complete_genome	99.525	421	2	0	1	421	105694	105274	0	767
ASV_016	0	0	0	0	0	0	18	0	0	0	0	0	CP112866.1_Pseudomonas_quebecensis_isolate_S1Bt42_chromosome	88.77	374	40	1	1	372	4545002	4544629	9.64e-124	457
ASV_017	0	0	0	0	0	17	0	0	0	0	0	0	Nohit
ASV_018	0	12	4	0	0	0	0	0	0	0	0	0	Nohit
ASV_019	0	0	0	0	0	0	0	0	0	0	0	16	KJ718922.1_Chlorella_variabilis_isolate_NC64A_chloroplast,_complete_genome	99.05	421	4	0	1	421	105694	105274	0	756
ASV_020	0	0	0	0	0	0	0	0	12	0	0	0	Nohit
ASV_021	0	0	0	0	0	0	0	0	0	0	0	11	Nohit
ASV_022	0	0	0	10	0	0	0	0	0	0	0	0	Nohit
ASV_023	0	0	0	0	0	0	0	0	0	9	0	0	XM_005848846.1_Chlorella_variabilis_hypothetical_protein_(CHLNCDRAFT_144331)_mRNA,_complete_cds	98.63	146	2	0	74	219	207	62	3.66e-64	259
ASV_024	0	0	0	0	0	0	6	3	0	0	0	0	Nohit
ASV_025	0	0	0	0	0	0	0	9	0	0	0	0	CP071060.1_Niveibacterium_microcysteis_strain_HC41_chromosome,_complete_genome	71.477	298	66	14	1	290	4323485	4323771	7.28e-05	62.1
ASV_026	0	0	0	0	0	0	0	0	8	0	0	0	Nohit
ASV_027	0	0	0	7	0	0	0	0	0	0	0	0	CP080293.1_Cupriavidus_cauae_strain_PHS1_chromosome_1,_complete_sequence	87.831	378	46	0	3	380	382485	382862	9.72e-120	444
ASV_028	0	0	0	6	0	0	0	0	0	0	0	0	KJ718922.1_Chlorella_variabilis_isolate_NC64A_chloroplast,_complete_genome	95.962	421	17	0	1	421	105694	105274	0	684
ASV_029	0	0	0	0	0	0	0	0	0	6	0	0	Nohit
ASV_030	0	0	0	0	0	0	0	0	0	0	0	6	Nohit
ASV_031	0	0	0	0	0	0	6	0	0	0	0	0	LR743508.1_Variovorax_paradoxus_isolate_vvax_genome_assembly,_chromosome:_2	77.958	431	76	8	1	412	530981	530551	5.47e-62	252
ASV_032	0	0	0	0	0	0	0	0	0	0	0	5	KJ718922.1_Chlorella_variabilis_isolate_NC64A_chloroplast,_complete_genome	99.05	421	4	0	1	421	105694	105274	0	756
ASV_033	0	0	0	0	0	0	5	0	0	0	0	0	CP110644.1_Pseudomonas_sp._KU26590_chromosome,_complete_genome	88.073	436	52	0	1	436	5202016	5201581	5.19e-142	518
ASV_034	0	0	0	0	0	0	5	0	0	0	0	0	AP012224.1_Pseudogulbenkiania_sp._NH8B_DNA,_complete_genome	79.891	184	32	5	243	424	1192296	1192476	2.81e-25	130
ASV_035	0	4	0	0	0	0	0	0	0	0	0	0	Nohit
ASV_036	0	0	4	0	0	0	0	0	0	0	0	0	CP068570.1_Phenylobacterium_glaciei_strain_20VBR1_chromosome,_complete_genome	79.68	438	81	7	1	434	903218	902785	3.38e-79	309
ASV_037	0	0	3	0	0	0	0	0	0	0	0	0	CP068570.1_Phenylobacterium_glaciei_strain_20VBR1_chromosome,_complete_genome	86.897	145	16	3	199	342	2197612	2197754	2.77e-34	159
ASV_038	0	0	0	0	0	0	0	0	0	3	0	0	CP117520.1_Acinetobacter_sp._GSS19_chromosome,_complete_genome	86.154	65	9	0	234	298	168356	168292	1.15e-07	71.3
ASV_039	0	0	0	0	0	0	0	0	0	3	0	0	CP063310.1_Eggerthella_guodeyinii_strain_HF-1101_chromosome,_complete_genome	90.698	43	4	0	104	146	3042527	3042485	0.001	58.4
ASV_040	0	0	0	0	0	0	0	0	0	0	0	3	Nohit
ASV_041	0	0	0	0	0	2	0	0	0	0	0	0	CP080293.1_Cupriavidus_cauae_strain_PHS1_chromosome_1,_complete_sequence	87.566	378	47	0	3	380	382485	382862	4.52e-118	438
ASV_042	0	2	0	0	0	0	0	0	0	0	0	0	Nohit
ASV_043	0	0	0	0	0	0	0	0	0	2	0	0	CP020470.1_Fuscovulum_blasticum_strain_28/5_chromosome,_complete_genome	80.392	255	46	4	1	253	2547093	2546841	6.97e-44	191
ASV_044	0	0	0	0	0	0	0	2	0	0	0	0	CP110111.1_Sphingomonas_sp._R1_chromosome,_complete_genome	100	29	0	0	232	260	2389540	2389512	0.012	54.7

## Sheet: Taqble S2
Supplementary Table S2. Abundance ratios of in unfed P. bursaria strain and NIES.
Strain	Unfed	Unfed	Unfed	Unfed	Unfed	Unfed	NIES	NIES	NIES	NIES	NIES	NIES
Culture medium	Lettuce	Lettuce	Lettuce	AF6	AF6	AF6	Lettuce	Lettuce	Lettuce	AF6	AF6	AF6
Replicate No.	#1	#2	#3	#1	#2	#3	#1	#2	#3	#1	#2	#3	Average
Index
k__Bacteria;p__Proteobacteria;c__Alphaproteobacteria;o__Rhodobacterales;f__Rhodobacteraceae;g__Rhodobacter	0	0	0	0	0	4.15671e-05	0.308412	0.28457	0.265712	0.473529	0.428278	0.503209	0.188646
k__Bacteria;p__Bacteroidetes;c__[Saprospirae];o__[Saprospirales];f__Chitinophagaceae;g__	0.311477	0.268487	0.308434	0.135647	0.120374	0.133513	0.0757033	0.115869	0.11844	0.0476684	0.0423195	0.0261279	0.142005
k__Bacteria;p__Proteobacteria;c__Alphaproteobacteria;o__Rhodospirillales;f__Rhodospirillaceae;g__	0.151561	0.150979	0.152208	0.207627	0.218071	0.232194	0	0	0	0	0	0	0.0927199
k__Bacteria;p__Proteobacteria;c__Betaproteobacteria;o__Burkholderiales;f__Comamonadaceae;__	0.017674	0.0178749	0.0170876	0.234605	0.229767	0.17163	0.0254889	0.0389175	0.0496324	0	0.000110495	0.0053076	0.0673412
k__Bacteria;p__Proteobacteria;c__Gammaproteobacteria;o__Pseudomonadales;f__Pseudomonadaceae;g__Pseudomonas	0	0	0	0.00495402	0.00683005	0.00947729	0.133474	0.160184	0.0880224	0.0747026	0.0957769	0.0373462	0.0508973
k__Bacteria;p__Bacteroidetes;c__Flavobacteriia;o__Flavobacteriales;f__Flavobacteriaceae;g__Flavobacterium	0	0	0	0	0	0	0.0281122	0.0660203	0.0272252	0.137885	0.173057	0.16304	0.0496117
k__Bacteria;p__Proteobacteria;c__Betaproteobacteria;o__Burkholderiales;f__Alcaligenaceae;g__	0	0	0	0	0	0	0.114113	0.145013	0.11459	0.0214508	0.0194471	0.0315078	0.0371768
k__Bacteria;p__Cyanobacteria;c__Chloroplast;o__Chlorophyta;f__;g__	0.065343	0.0612646	0.0618154	0.0211404	0.0108924	0.0107035	0.0410916	0.0390548	0.0471943	0.0265266	0.0307839	0.0241255	0.0366613
k__Bacteria;p__Acidobacteria;c__Solibacteres;o__Solibacterales;__;__	0.103693	0.100095	0.104802	0.035046	0.0289496	0.0571547	0	0	0	0	0	0	0.0358117
k__Bacteria;p__Proteobacteria;c__Betaproteobacteria;o__Burkholderiales;f__Oxalobacteraceae;g__Janthinobacterium	0	0	0	0	0	0	0.0162879	0.0111669	0.0228135	0.132589	0.130318	0.10222	0.0346162
k__Bacteria;p__Proteobacteria;c__Alphaproteobacteria;o__Caulobacterales;f__Caulobacteraceae;__	0.108962	0.123742	0.0928302	0.010325	0.0069863	0.0168762	0	0	0	0	0	0	0.0299768
k__Bacteria;p__Proteobacteria;c__Betaproteobacteria;o__Burkholderiales;f__Comamonadaceae;g__Variovorax	0.00838384	0.00793093	0.00969548	0.11691	0.103165	0.0875403	0	0	0	0	0	0	0.0278021
k__Bacteria;p__Proteobacteria;c__Betaproteobacteria;o__Burkholderiales;f__Comamonadaceae;g__Limnohabitans	0	0	0	0	0	0	0.110569	0.0262786	0.143634	0.0107254	0.00919317	0.0177805	0.0265151
k__Bacteria;p__Bacteroidetes;c__[Saprospirae];o__[Saprospirales];f__Chitinophagaceae;g__Sediminibacterium	0.0488302	0.060828	0.0480221	0.0188841	0.0164278	0.0190793	0.00520742	0.0211367	0.0146285	0.0181626	0.0131268	0.0234017	0.0256446
k__Bacteria;p__Proteobacteria;c__Alphaproteobacteria;o__Rhizobiales;f__Rhizobiaceae;g__Kaistia	0.0358863	0.0408188	0.0405228	0.0541999	0.0628097	0.0558246	0	0	0	0	0	0	0.0241718
k__Bacteria;p__Actinobacteria;c__Actinobacteria;o__Actinomycetales;f__Nocardioidaceae;g__Nocardioides	0.017759	0.0195727	0.0148646	0.0509381	0.0510691	0.0749247	0	0	0	0	0	0	0.019094
k__Bacteria;p__Actinobacteria;c__Actinobacteria;o__Actinomycetales;f__Mycobacteriaceae;g__Mycobacterium	0.00790234	0.0070578	0.00733856	0.0120417	0.016651	0.0178531	0.0275445	0.0206461	0.0169118	0.0152936	0.0137235	0.0322316	0.0162663
k__Bacteria;p__Proteobacteria;c__Betaproteobacteria;o__Burkholderiales;f__Oxalobacteraceae;g__Polynucleobacter	0	0	0	0.000858369	0.0203339	0.0379507	0.0568117	0.0231189	0.0391254	0	0.000707167	0.00236429	0.0151059
k__Bacteria;p__Proteobacteria;c__Alphaproteobacteria;o__Rhizobiales;f__Xanthobacteraceae;g__Xanthobacter	0.0114145	0.0308991	0.0218014	0.0264868	0.040333	0.0177907	0	0	0	0	0	0	0.0123938
k__Bacteria;p__Proteobacteria;c__Alphaproteobacteria;o__Rhodobacterales;f__Hyphomonadaceae;g__	0.0233955	0.0190148	0.0234084	0.000220723	0	8.31342e-05	0.0229048	0.0244534	0.0199884	0	0	0	0.0111224
k__Bacteria;p__Proteobacteria;c__Alphaproteobacteria;o__Rhizobiales;f__Xanthobacteraceae;g__Ancylobacter	0.0203082	0.0159589	0.0174358	0.0194972	0.0291728	0.0157124	0	0	0	0	0	0	0.00984043
k__Bacteria;p__Proteobacteria;c__Alphaproteobacteria;o__Rhizobiales;f__Rhizobiaceae;g__Agrobacterium	0	0	0	4.90497e-05	0	0	0.0244318	0.0177219	0.0161571	0.018295	0.0208835	0.0120145	0.0091294
k__Bacteria;p__Proteobacteria;c__Alphaproteobacteria;o__Rhodospirillales;f__Rhodospirillaceae;g__Phaeospirillum	0.0299666	0.0306323	0.0324343	0.00272226	0.00249989	0.00556999	0	0	0	0	0	0	0.00865211
k__Bacteria;p__Actinobacteria;c__Actinobacteria;o__Actinomycetales;f__Pseudonocardiaceae;g__Actinomycetospora	0.00719424	0.00856152	0.00725822	0.032618	0.0263604	0.0127611	0	0	0	0	0	0	0.00789613
k__Bacteria;p__Proteobacteria;c__Alphaproteobacteria;o__Sphingomonadales;f__Sphingomonadaceae;g__Sphingomonas	0.0146151	0.0142854	0.0176768	0.0126793	0.00653989	0.0177491	0	0	0	0	0	0	0.00696214
k__Bacteria;p__Proteobacteria;c__Betaproteobacteria;o__Burkholderiales;f__Comamonadaceae;g__Polaromonas	0	0	0	0	0	0	0.00123334	0.00459238	0.00189628	0.0208108	0.0201763	0.0174427	0.00551265
k__Bacteria;p__Proteobacteria;c__Alphaproteobacteria;o__Rhizobiales;__;__	0.00946015	0.0121511	0.0104722	0.000392397	0.00149547	0.00182895	0	0	0	0	0	0	0.00298335
k__Bacteria;p__Verrucomicrobia;c__Opitutae;o__Opitutales;f__Opitutaceae;g__	0.0052399	0.00931338	0.0113025	0.00191294	0.00127226	0.00334615	0	0	0	0	0	0	0.00269892
k__Bacteria;p__Proteobacteria;c__Betaproteobacteria;o__Burkholderiales;f__Oxalobacteraceae;g__	0	0	0	0	0	0	0.00806562	0.000451388	0.0133901	0.000154481	0.000751365	0	0.00190108
k__Bacteria;p__Proteobacteria;c__Alphaproteobacteria;o__Rickettsiales;f__mitochondria;g__	0.000934685	0.000533579	0.000589228	0.000245248	0	0.000249402	0.000469842	0.000647643	0.000503096	0.000419306	0.000574573	0.000289505	0.000454676
k__Bacteria;p__Proteobacteria;c__Alphaproteobacteria;o__Rhizobiales;f__;g__	0	0	0	0	0	0	0	0	0	0.00172136	0.000773464	0.00159228	0.000340592
k__Bacteria;p__Proteobacteria;c__Gammaproteobacteria;o__Xanthomonadales;f__Xanthomonadaceae;g__Stenotrophomonas	0	0	0	0	0	0	7.8307e-05	0.000157004	0.000135449	0	0	0	3.08967e-05
k__Bacteria;p__Bacteroidetes;c__Sphingobacteriia;o__Sphingobacteriales;f__Sphingobacteriaceae;g__Sphingobacterium	0	0	0	0	0	0.000145485	0	0	0	0	0	0	1.21237e-05
k__Bacteria;p__Proteobacteria;c__Gammaproteobacteria;o__Enterobacteriales;f__Enterobacteriaceae;g__Escherichia	0	0	0	0	0	0	0	0	0	6.62062e-05	0	0	5.51718e-06
k__Bacteria;p__Proteobacteria;c__Alphaproteobacteria;o__Rhizobiales;f__Methylobacteriaceae;g__	0	0	0	0	0	0	0	0	0	0	0	0	0
k__Bacteria;p__Bacteroidetes;c__Flavobacteriia;o__Flavobacteriales;f__[Weeksellaceae];g__Elizabethkingia	0	0	0	0	0	0	0	0	0	0	0	0	0
k__Bacteria;p__Proteobacteria;c__Alphaproteobacteria;o__Caulobacterales;f__Caulobacteraceae;g__Brevundimonas	0	0	0	0	0	0	0	0	0	0	0	0	0
k__Bacteria;p__Proteobacteria;c__Alphaproteobacteria;o__Rhodospirillales;f__Acetobacteraceae;g__	0	0	0	0	0	0	0	0	0	0	0	0	0

## Sheet: Table S3
Supplementary Table S3. Correlation analysis between bacterial composition of unfed P. bursaria strain and NIES, cultured on two kinds of media.
			Unfed strain						NIES
			lettuce medium			AF-6			lettuce medium			AF-6
			1	2	3	1	2	3	1	2	3	1	2	3
Unfed strain	lettuce medium	1		0.99	1	0.55	0.52	0.62	-0.1	-0.11	-0.11	-0.084	-0.087	-0.08		1
		2			0.99	0.56	0.53	0.64	-0.11	-0.12	-0.12	-0.091	-0.095	-0.087		-1
		3				0.56	0.53	0.64	-0.11	-0.11	-0.11	-0.085	-0.089	-0.081
	AF-6	1					0.99	0.97	-0.12	-0.12	-0.13	-0.093	-0.098	-0.089
		2						0.97	-0.11	-0.12	-0.13	-0.095	-0.1	-0.091
		3							-0.11	-0.12	-0.13	-0.1	-0.1	-0.096
NIES	lettuce medium	1								0.95	0.97	0.85	0.83	0.83
		2									0.92	0.83	0.84	0.81
		3										0.78	0.77	0.77
	AF-6	1											0.99	0.99
		2												0.99
		3
